# Supplementary material for: Highly Branched Tannin-Tris(2-aminoethyl)amine-Urea Wood Adhesives
Source: Polymers (Basel). 2023 Feb 10;15(4):890. doi: 10.3390/polym15040890 (PMC9960572; doi:10.3390/polym15040890)
Supplement: Supplementary file 1 [file polymers-15-00890-s001.zip]

Archive with 1 entries (1 files):
- polymers-2211299-supplementary.pdf
